# Supplementary material for: Volitional exaggeration of body size through fundamental and formant frequency modulation in humans
Source: Sci Rep. 2016 Sep 30;6:34389. doi: 10.1038/srep34389 (PMC5043380; doi:10.1038/srep34389)
Supplement: Supplementary Datset 1 [file srep34389-s3.xlsx]

## Sheet: values
#	sex	culture	age	height(cm)	height(in)	weight(kg)	F1_ah_B	F2_ah_B	F3_ah_B	F4_ah_B	F0_ah_B	F1_ee_B	F2_ee_B	F3_ee_B	F4_ee_B	F0_ee_B	F1_eh_B	F2_eh_B	F3_eh_B	F4_eh_B	F0_eh_B	F1_oh_B	F2_oh_B	F3_oh_B	F4_oh_B	F0_oh_B	F1_oo_B	F2_oo_B	F3_oo_B	F4_oo_B	F0_oo_B	avg_F1_B	avg_F2_B	avg_F3_B	avg_F4_B	avg_Fn_B	avg_deltaF_B	avg_deltaF_VTL_B	avg_MFF_B	avg_F0_B	avg_F0ERB_B	F1_ah_L	F2_ah_L	F3_ah_L	F4_ah_L	F0_ah_L	F1_ee_L	F2_ee_L	F3_ee_L
5254	0	1	19	165	64.9607	57.4	870.515	1422.21	3041.43	3991.63	184.016	326.05	3130.3	3746.39	4483.54	184.047	548.551	2664.16	3496.16	4510.29	182.594	572.678	1092.05	2986.09	4116.88	172.825	367.495	1090.46	2900.96	4391.59	188.108	537.058	1879.84	3234.21	4298.79	2487.47	1248.55	14.0163	1935.59	182.318	5.44593	1338.73	1338.73	2897.26	3944.49	171.656	332.241	3021.09	3982.33
5255	0	1	20	158	62.2048	49.8	1066.31	1565.18	2956.95		237.728	391.573	3344.27	3878.58		237.334	744.684	2498.89	3316	4741.23	218.939	559.197	1023.89	3237.37	3996.15	211.515	390.167	1123.03	2455.03	4141.95	203.972	630.386	1911.05	3168.79						221.898	6.30013	811.626	1210.41	2123.05	3969.8	206.865	370.935	3316.08	3815.39
5307	0	1	18	162	63.7796	52.3	987.034	1659.14	2934.08	3960.4	246.484	333.379	2842.47	3601.03	4497.63	234.351	858.71	2056.73	3208.49	4432.77	232.04	697.871	1373.37	2866.64		233.95														236.706	6.60057	925.834	1584.46	2816.47	3993.32	247.152	352.244	2709.89	3460.22
5308	0	1	18	158	62.2048	66.85	1024.02	1566.41	2814.96	4123.9	200.093	322.402	2981.46	3520.97	4276.51	213.543	590.337	2412.23	3222.45	4248.17	195.803	701.396	1101.2	3947.02	3995.9	192.599	414.135	1096.83	2911.15	4047.53	212.749	610.458	1831.63	3283.31	4138.4	2465.95	1225.97	14.2744	1974.28	202.957	5.90114	1077.68	1612.05	2723.7	4101.86	176.334	370.607	2794.37	3760.53
5313	0	1	18	163	64.1733	59.9	879.588	1380.61	2962.21	3986.4	223.48	451.009	2902.5	3327.03	4362.89	224.086	813.544	1989.24	2964.24	4216.04	226.058	642.733	1079.52	2983.91	3998.19	226.998	464.194	961.458	2859.68	4162.71	230.561	650.214	1662.67	3019.41	4145.25	2369.38	1184.57	14.7733	1917.93	226.236	6.38917	662.537	1247.15	2878.79	4057.94	195.301	392.436	2572.93	3014
5319	0	1	22	159	62.5985	69.6	749.314	1263.21	3014.67	4454.59	217.316	407.755	2956.22	3265.97	4200.02	217.713	824.804	1994.4	3129.56	4755.88	210.946	628.66	1020.67	3142.35	4510.61	212.274	463.563	1026.52	2492.2	3566.89	233.206	614.819	1652.2	3008.95	4297.6	2393.39	1207.13	14.4972	1903.76	218.291	6.22546	868.998	1385.21	2946.24	4328.74	221.581	480.44	2878.81	3400.42
5320	0	1	19	166	65.3544	53.9	1106.28	1734.05	3246.72	3906.73	236.59	489.457	3011.92	3479.69	4522.28	242.65	777.235	2166.95	3531	4221.84	250.528	643.392	1211.91	3163.32	4130.05	242.71	491.583	1205.75	3080.35	4022.04	243.969	701.589	1866.11	3300.21	4160.59	2507.13	1236.31	14.155	2059.11	243.289	6.73107	1188.92	1729.77	2743.97	3749.46	233.111	469.267	3275.69	3771.23
5324	0	1	19	165	64.9607	60	1093.22	1613.72	3065.12	4656.16	273.347	529.248	3051.39	3683.79	4495.38	250.823	818.25	2064.77	3025.69	4716.03	239.717	667.093	1226.16	2985.13	4449.26	225.128	374.666	1194.13	3075.09	4396.39	311.2	696.496	1830.03	3166.97	4542.64	2559.03	1281.43	13.6567	2069.34	260.043	7.05516	1093.67	1683.15	2991.57	4171.77	283.677	534.391	2881.21	3238.96
5326	0	1	18	167	65.7481	75.6	748.987	1255.79	2780.82	3633.49	187.522	389.143	2936.45	3352.03	4310.16	197.17	753.106	2022.03	3154.4	4157.53	185.588	565.307	1062.64	2805.91	3738.81	188.716	398.348	994.114	2799.15	3833.68	201.878	570.978	1654.21	2978.46	3934.73	2284.59	1142.12	15.3224	1824.02	192.175	5.6661	811.607	1258.2	2542.58	3654.42	192.182	397.369	2928.18	3623.69
5329	0	1	18	163	64.1733	57.8	930.412	1548.55	3162.23	4083.31	190.792	356.988	2779.43	3361.55	4016.87	187.22	644.946	2350.84	3149.25	4059.32	194.543	580.48	1155.67	3127.34	4132.86	183.389	372.589	1440.52	2929.71	4063.94	183.031	577.083	1855	3146.01	4071.26	2412.34	1199.31	14.5917	1924.28	187.795	5.56892	705.427	1227.97	3099.15	3907.58	187.465	353.106	2589.51	3053.26
5330	0	1	19	163.5	64.3701	45.85	866.705	1555.63	2543.86	3859.52	211.176	324.662	2897.6	3347.31	4837.37	205.869	592.298	2132.34	2856.85	4145.31	188.204	517.057	1206.12	2659.75	3556.2	184.553	375.648	1327.11	2843.73	3628.47	197.555	535.274	1823.76	2850.3	4005.37	2303.68	1149.9	15.2188	1827.13	197.472	5.78231	710.807	1352.45	2594.98	3977.21	206.301	339.617	2769.41	3121.83
5334	0	1	22	164.25	64.6654	63.8	697.519	1396.82	2801	4064.87	200.259	365.817	2882.35	3301.74	4432.85	197.774	579.924	2133.16	3012.65	4534.34	197.287	548.696	1061.19	2853.7	4074.35	189.595	381.942	1211.45	2786.08	3656.37	198.956	514.78	1736.99	2951.03	4152.55	2338.84	1179.73	14.8339	1819.4	196.774	5.76709	669.978	1179.15	2908.7	4039.9	165.108	378.019	2468.9	2932.81
5338	0	1	18	163	64.1733	70.85	1028.89	1654.19	2798.85	4086.76	189.058	308.025	2999.86	3565.59	4686.65	202.494	662.792	2178.18	3153.59	4598.61	191.398	570.343	1286.5	2921.55	4039.85	190.952	405.33	1399.38	2824.28	3986.98	210.961	595.076	1903.62	3052.77	4279.77	2457.81	1226.86	14.264	1961.4	196.972	5.77142	981.215	1680.69	2911.94	4084.59	207.917	368.905	2901.9	3555.58
5386	0	1	18	185	72.8347	66.7	986.674	1550.17	2649.75	4400.4	251.097	307.456	2735.77	3247.71	4067.84	247.504	727.372	2187.18	3072.19	4249.53	245.23	537.553	1037.89	2736.14	3768.47	247.375	485.529	1274	2510.07	3848.39	255.406	608.917	1757	2843.17	4066.93	2319	1156.29	15.1346	1875.43	249.322	6.84908	963.368	1525.21	2635.83	4258.5	236.077	408.445	2770.3	3452.22
5388	0	1	18	166	65.3544	63.2	857.969	1414.34	3020.1	4185.18	256.62	505.834	2891.82	3286.49	4212.17	247.717	752.708	1974.67	3092.87	4082.56	246.605	621.881	1165.6	3073.78	3700.85	241.079	494.422	1237.56	2942.26	3781.5	250.351	646.563	1736.8	3083.1	3992.45	2364.73	1171.9	14.9331	1928.18	248.474	6.83258	930.222	1410.13	2922.3	4070.42	265.265	451.397	3018	3447.91
5390	0	1	18	154	60.63	48.5	714.511	1391.55	2868.84	4270.2	200.168	380.567	3122.97	3634.87	4483.05	191.024	727.929	2013.67	2930.7	4347.45	189.511	576.999	1165.34	2881.04	4382.68	183.408	367.099	1066.98	3066.48	4491.88	186.905	553.421	1752.1	3076.39	4395.05	2444.24	1237.07	14.1463	1902.85	190.203	5.62248	794.793	1264.45	2908.21	4344.93	188.961	364.24	2929.13	3484.68
5397	0	1	18	165	64.9607	56.6	810.653	1269.78	2856.23	4172.22	212.802	371.858	2611.61	3138.58	3827.01	216.06	798.938	1795.99	2968.57	4332.2	203.543	622.308	1325.93	2617.91	4208.25	203.484	393.566	1499.47	2696.56	3614.17	212.934	599.464	1700.55	2855.57	4030.77	2296.59	1147.48	15.2507	1850.8	209.765	6.04652	936.1	1324.58	2934.98	3800.95	213.055	386.034	2668.11	3142.35
5420	0	1	20	163	64.1733	57.7	1023.63	1745.3	3300.66	4562.57	252.838	338.11	3287.52	3734.09	4597.91	245.308	733.281	2572.85	3519.62	4335.66	244.623	583.555	1134.09	3395.24	4379.87	232.815	395.438	1185.13	1247.78	3318.68	236.469	614.802	1984.98	3039.48	4238.94	2469.55	1224.76	14.2886	1991.3	242.411	6.71376	967.821	1542.31	3117.23	4242.59	238.077	421.507	3269.86	3659.74
5421	0	1	18	166.25	65.4528	54.35	1098.16	1968.67	3048.09	4487.54	225.649	438.503	2851.56	3330.13	4103.45	222.56	654.222	2215.28	2993.9	4255.14	222.76	498.023	955.664	2497.78	3750.5	214.715	430.515	1844.93	2530.44	3981.84	222.177	623.885	1967.22	2880.07	4115.69	2396.72	1184.18	14.7781	1952.99	221.572	6.29342	937.255	1596.37	2673.5	4111.32	196.67	393.181	2783.79	3192.12
5424	0	1	18	147	57.874	46.5	996.782	1413.36	3048.55	4367.12	239.986	332.037	3100.21	3755.75	4572.66	247.103	650.27	2572.09	2811.15	4320.2	238.644	588.982	1240.77	2788.47	4684.64	232.059	347.855	1064.38	2885.01	4589.11	255.852	583.185	1878.16	3057.79	4506.75	2506.47	1263.19	13.8539	1971.07	242.729	6.72003	719.138	1089.52	2654.45	3971.07	247.933	310.9	2474.53	2835.32
5425	0	1	19	165.5	65.1575	54.6	1059.37	1755.67	3137.15	4605.05	237.482	476.738	2812.85	3686.51	4407.8	236.868	689.776	2202.37	3032.81	4340.43	220.042	657.869	1236.86	3115.53	4409.86	209.53	420.626	1160.88	2656.25	3884.43	215.32	660.875	1833.72	3125.65	4329.52	2487.44	1240.4	14.1083	2012.37	223.849	6.34027	1096.56	1766.25	3142.9	4802.24	240.32	429.433	2648.9	3207.5
5426	0	1	19	173	68.1103	86.5	857.523	1312.86	2437.49	3597.92	223.366	518.811	2853.44	3243.55	4097.9	239.382	675.868	2092.63	2875.06	3762.04	226.841	554.612	1147.43	2706.05	3673.82	221.579	436.396	992.543	2737.76	4002.15	246.241	608.642	1679.78	2799.98	3826.77	2228.79	1105.6	15.8285	1819.28	231.482	6.49568	878.539	1368.08	2616.25	3678.3	221.715	455.476	2801.62	3226.65
5434	0	1	18	170	66.9292	52.5	821.945	1471.34	2926.56	4346.2	214.478	374.219	2764.01	3247.24	4310.82	211.571	651.205	1932.13	2921.08	4222.56	215.063	491.327	1114.13	2688.12	3736.21	205.475	437.839	1189.98	2725.86	3903.09	246.677	555.307	1694.32	2901.77	4103.78	2313.79	1163.66	15.0388	1829.55	218.653	6.23298	1039.91	1636.1	3221.39	4394.42	238.695	463.472	2829.47	3537.5
5438	0	1	22	174	68.504	77.6	811.355	1433.05	2881.44	3904.66	189.561	345.825	2620.68	3404.58	4059.01	189.132	575.644	1762.56	2730.96	4051.74	185.709	511.671	1153.2	2722.49	3554.37	177.28	359.779	1368.6	2507.38	3771.15	195.267	520.855	1667.62	2849.37	3868.18	2226.51	1115.43	15.6891	1759.01	187.39	5.55987	735.464	1233.85	2755.6	3965.36	149.628	297.105	2148.79	2947.13
5440	0	1	18	169	66.5355	29.2	824.195	1245.89	2674.36	3822.72	227.192	434.995	2790.94	3349.16	4357.95	234.327	836.1	1972.61	2990.47	4175.46	219.594	599.673	1245.06	2884.82	3823	221.174	456.925	1281.29	2560.65	4031.56	241.834	630.377	1707.16	2891.89	4042.14	2317.89	1154.91	15.1527	1883.29	228.824	6.44186	695.188	1200.69	2488.27	3924.97	224.275	401.049	2851.89	3491.81
5498	0	1	18	159	62.5985	58.9	1149.23	1742.92	2983.03	3818.52	205.57	370.338	2872.5	3403.78	4315.19	201.959	1030.49	1889.02	2947.75	3854.85	193.237	599.077	1333.9	2814.69	3944.85	186.466	371.209	1554.45	2871.13	4120.3	194.892	704.067	1878.56	3004.08	4010.74	2399.36	1177.03	14.8679	1997.99	196.425	5.75946	1044.98	1599.86	2962.98	4123.98	217.664	368.079	2919.76	3301.16
5508	0	1	22	166.5	65.5512	59	974.927	1434.5	3267.74	4251.95	247.829	417.163	2897.44	3686.42	4129.11	263.731	819.726	1999.48	3009.91	4474.76	224.415	653.806	1329.1	2878.65	4048.11	221.833	428.523	1757.18	2828.09	3849.27	222.189	658.829	1883.54	3134.16	4150.64	2456.79	1215.11	14.4019	2004.45	235.999	6.58644	796.701	1307.81	2928.33	4004.55	251.728	344.474	2596.36	3264.9
5517	0	1	18	169.5	66.7323	83.25	949.345	1506.27	3282.93	4248.12	217.754	409.969	3001.05	3466.47	4286.18	236.109	748.569	2263.76	3147.19	4227.11	211.791	517.332	1166.04	2978.22	4093.93	215.1	409.321	1248.86	2920.37	4211.78	210.634	606.907	1837.2	3159.04	4213.43	2454.14	1223.99	14.2975	1962.76	218.278	6.22518	862.99	1339.99	3145	4126.1	161.903	374.206	2758.19	3073.04
5300	1	1	19	179	70.4725	63.6	794.208	1258.44	2524.5	3688.43	121.835	279.701	2688.98	3347.22	3932.34	128.611	589.715	1994.53	2718.72	3841.57	119.052	736.849	1030.11	3579.69	4133.01	115.771	400.944	1340.27	3562.77	3949.41	122.357	560.283	1662.47	3146.58	3908.95	2319.57	1158.17	15.11	1839.78	121.525	3.95886	700.191	1251.21	2108.94	3422.54	117.979	304.004	2141.87	2801.98
5301	1	1	18	177	69.6851	71.5	720.663	1216.59	2673.86	3862.59	109.851	310.699	2185.34	3087.95	3778.68	99.6879	513.547	1659.44	2471.87	3737.45	90.801	373.671	885.798	2388.91	3604.82	83.7283	316.971	916.825	2165.43	3517.47	91.1214	447.11	1372.8	2557.61	3700.2	2019.43	1029.88	16.9923	1552.46	95.038	3.22826	693.709	1107.24	2639.51	3723.02	104.306	295.172	1899.02	2872.27
5302	1	1	19	187	73.6221	80.4	755.397	1389.59	2921.07	3626.07	114.104	248.26	2122.91	2940.54	3309.95	111.631	574.81	1672.15	2889.72	3542.89	108.006	498.278	1061.08	2390.08	2971.77	101.699	342.885	1109.14	2205.93	3052.96	118.478	483.926	1470.97	2669.47	3300.73	1981.27	984.507	17.7754	1582.54	110.783	3.66946	552.695	966.474	2304.98	2711.4	101.722	233.821	1729.51	2317.74
5303	1	1	18	175	68.8977	60.2	955.655	1521.21	2640.83	3603.63	128.684	348.24	2669.18	3379.69	4119.79	125.204	542.228	2160.29	2653.17	3924.13	123.411	602.032	1172.84	2614.25	3342.03	120.964	383.517	1833.59	2331.9	3521.69	120.344	566.334	1871.42	2723.97	3702.25	2215.99	1088.48	16.0774	1808.12	123.721	4.01693	878.615	1379.3	2490.25	3216.43	125.022	414.737	2195.34	2667.01
5309	1	1		162	63.7796	69.9	757.721	1302.5	2881.53	3754.97	151.313	364.72	2451.39	3117.1	3823.22	132.704	536.253	2047.94	2761.1	3678.89	123.36	511.902	1027.77	2624.57	3620.02	119.105	369.338	779.199	2448.34	3544.45	141.81	507.987	1521.76	2766.53	3684.31	2120.15	1064.19	16.4444	1675.41	133.658	4.27527	590.934	981.124	2864.66	3715.46	124.092	337.615	2367.74	2832.11
5310	1	1	27	174.5	68.7008	72	672.787	1196.92	2453.2	3816.68	99.7608	292.853	2159.38	3203.35	4253.84	104.836	592.506	1797.17	2650.82	3631.84	100.339	497.867	969.932	2515.78	3252.6	97.0086	294.479	810.346	2145.78	3239.39	101.088	470.099	1386.75	2593.78	3638.87	2022.38	1025.51	17.0647	1574.97	100.606	3.3867	691.221	1081.49	2469.07	3661.87	100.307	293.71	2044.41	3090.58
5323	1	1	24	186	73.2284	112.3	709.727	1131.91	2256.56	3262.41	99.0353	218.31	2225.76	3117.32	3415.93	103.603	493.081	1858.04	2539.33	3340.45	103.483	443.01	889.159	2132.34	3303.21	103.43	257.676	933.17	2187.36	3325.59	106.131	424.361	1407.61	2446.58	3329.52	1902.02	956.826	18.2896	1485.22	103.137	3.45781	658.251	1118.5	2271.91	3305.63	121.583	296.95	2203.46	2969.18
5339	1	1	19				634.455	1217.65	2617.16	3266.97	101.948	349.264	1788.24	2961.37	3264.9	97.4792	506.823	1527.29	2461.85	3068.84	103.899	456.554	967.143	2225.23	3049.33	96.1003	383.942	1008.29	2114.47	3175.13	94.2812	466.207	1301.72	2476.02	3165.03	1852.25	926.35	18.8913	1476.75	98.7416	3.33394	644.823	1009.53	2560.08	2942.57	86.4047	353.024	1668.76	2465.23
5341	1	1	19				698.69	1196.17	2653.13	3381.39	109.108	232.637	2128.02	3037.12	3535.52	105.382	534.666	1911.2	2700.15	3690.82	97.2185	469.145	901.53	2457.53	3274.07	99.171	246.007	910.736	2313.78	3290.53	104.715	436.229	1409.53	2632.34	3434.47	1978.14	996.853	17.5553	1535.49	103.119	3.45731	789.836	1171.17	2712.5	3395.95	110.99	321.633	2228.67	2997.07
5402	1	1	18	187	73.6221	84	660.075	1315.91	2525.55	3933.13	145.294	264.003	2098.63	3042.86	3828.36	121.446	626.873	1591.06	2476.75	3406.35	135.554	487.606	995.095	2525.29	3193.48	116.227	340.763	1030.33	2184.04	2997.07	131.841	475.864	1406.2	2550.9	3471.68	1976.16	994.065	17.6045	1560.24	130.072	4.18287	670.637	1291.09	2442.09	3099.53	119.731	282.828	1954.68	2569.06
5403	1	1	19				738.729	1411.27	2554.81	3790.33	124.989	262.118	2141.03	3141	3482.4	122.989	485.725	1891.69	2572.47	3483.62	117.201	472.654	920.126	2385.49	3265.14	115.39	281.855	1291.89	2197.4	3194.77	117.459	448.216	1531.2	2570.23	3443.25	1998.23	999.899	17.5018	1569.88	119.606	3.90781	635.258	1251	2468.74	3531.65	116.314	224.006	2021.64	2924.28
5409	1	1	19	184	72.441	82.8	735.784	1390.02	2330.56	3270.64	124.384	355.989	2116.21	3059.32	3424.11	122.747	564.763	1805.82	2678.17	3494.29	126.486	548.792	1208.53	2125.37	3347.4	127.61	430.53	1207.92	2094.65	3251.14	132.214	527.172	1545.7	2457.62	3357.51	1972	975.118	17.9465	1610.28	126.688	4.09483	672.926	1108.96	2381.07	3319.34	116.711	285.091	2004.37	3084
5410	1	1	18	175	68.8977	75.5	693.063	1328.96	2257.6	3545.66	115.326	345.149	2354.92	3026.21	3643.95	115.945	472.575	1885.47			111.775	452.027	1012.15	2338.32	3550.51	110.221	331.279	947.905	2546.01	3573.37	111.062	458.819	1505.88							112.866	3.72627	652.955	1270.47	2387.63	3584.99	110.887	313.833	2172.16	2995.17
5411	1	1	18	175	68.8977	69.8	796.617	1350.11	2806.36	4165.27	141.291	308.266	2348.45	3115.82	3996.31	143.215	598.902	1870.61	2838.75	3975.1	135.078	480.977	947.795	2480.91	3562.15	132.112	385.039	1010.94	2308.06	3525.09	133.486	513.96	1505.58	2709.98	3844.78	2143.58	1083.19	16.1559	1685.07	137.037	4.36148	682.937	1195.03	2604.9	3756.36	117.879	366.884	2006.25	2593.61
5428	1	1	21	185	72.8347	62.3	773.819	1277.9	2633.23	3702.88	115.084	269.436	2335.47	3629.12	3700	115.508	549.452	1774.84	2673.71	3553.88	112.495	517.997	1025.18	2665.02	3291.65	108.905	341.49	999.456	2400.54	3242.65	116.167	490.439	1482.57	2800.32	3498.21	2067.89	914.499	19.1362	1633.67	113.632	3.74709	629.202	955.022	2770.66	3118.67		243.828	2198.03	3110.6
5429	1	1	20	172	67.7166	61.3	734.668	1148.77	1148.77	3625.05	135.317	276.828	2267.22	3335.52	3756.64	133.735	549.818	1911.04	2709.35	3735.19	130.317	569.482	1139.72	2713.75	3461.9	131.147	380.671	1225.73	2276.16	3438.96	129.471	502.294	1538.49	2436.71	3603.55	2020.26	1012.53	17.2835	1613.98	131.997	4.23259	856.441	1213.96	3013	3625.66	149.913	306.033	2287.54	3305.16
5430	1	1	18	178	70.0788	76.6	658.902	1338.41	2207.71	3430.98	113.61	262.736	2448.51	3171.91	3911.25	110.818	571.444	1803.39	2505.02	3453.86	115.851	466.623	994.536	2366.61	3477.85	111.448	384.596	1034.03	2260.62	3425.29	123.529	468.86	1523.78	2502.37	3539.85	2008.71	1007.88	17.3632	1586.08	115.051	3.78552	562.458	1089.17	2146.76	3453.56	108.135	229.524	2073.14	2945.43
5489	1	1	25	175	68.8977	58.1	817.055	1330.98	2682.81	3698.01	141.262						587.045	1880.43	2570.58	3430.3	142.627	525.251	963.596	2666.51	3322.41	135.969	332.024	929.037	2324.46	3497.13	143.193									140.763	4.45566	814.645	1280.05	2646.13	3354.86	136.307
5490	1	1	18	174	68.504	70.3	748.67	1306.28	2619.66	3594.4	114.332	286.826	2214.78	2799.56	3617.4	109.697	453.48	1899.96	2425.63	3417.17	103.317	394.534	859.111	2392.98	3638.33	100.999	327.562	867.658	2321.08	3690.89	103.696	442.214	1429.56	2511.78	3591.64	1993.8	1010.27	17.3221	1545.35	106.408	3.54895	742.354	1320.45	2407.91	3369.43	169.535	348.962	2261.63	3019.36
5491	1	1	18	180	70.8662	75	923.77	1282.87	2635.64	4032.03	102.135	251.967	2409.68	3039.44	3614.44	102.12	499.346	1987.02	2495.4	3633.93	97.134	474.13	905.745	2489.81	3370.37	90.6758	305.126	1000.56	2391.51	3579.11	100.992	490.868	1517.18	2610.36	3645.97	2066.09	1038.48	16.8516	1631.66	98.6114	3.33025	746.674	1123.3	2634.59	3455.36	90.0463	269.514	2049.03	2843.89
5492	1	1	18	187	73.6221	78	716.55	1281.78	2573.01	3486.89	124.112	887.504	2557.24	3319.92	4024.4	129.503	517.102	2101.79	2672.24	3726.73	129.073	554.43	917.204	2506.23	3332.82	124.196	370.893	856.444	2303.65	3256.65	124.329	609.296	1542.89	2675.01	3565.5	2098.17	1037.42	16.8688	1730.42	126.242	4.08316	664.867	1229.13	2694.76	3608.76	125.041	315.866	2084.81	2916.85
5500	1	1	19	168	66.1418	66.2	758.458	1222.66	2629.02	3148.18	89.4554	311.734	2049.58	2869.67	3507.11	89.4969	606.35	1794.63	2724.07	3705.4	89.4627	481.998	938.048	2553.01	3286.7	87.469	317.59	989.606	2343.57	3254.76	88.6773	495.226	1398.9	2623.87	3380.43	1974.61	987.483	17.7218	1574.44	88.9123	3.05079	740.543	1133.16	2568.47	3335.15	87.5021	316.325	1941.35	2747.94
5503	1	1	23	183	72.0473	80.1	811.862	1449.02	2403.81	4125.2	91.055	331.248	2288.08	3320.09	3989.63	92.831	486.294	2042.79	2829.91	3912.59	100.214	504.712	1042.52	2300.64	3445.77	94.6053	309.006	1054.16	2227.35	3527.65	105.482	488.624	1575.31	2616.36	3800.17	2120.12	1068.99	16.3706	1663.26	96.8376	3.27976	806.073	1307.84	2455.32	3679.2	91.5392	312.902	2178.39	2955.67
5504	1	1	19	173	68.1103	69.4	672.031	1213.63	2256.68	3808.96	132.857	308.719	2149.42	2991.07	3516.3	127.726	602.936	1600.14	2369.67	3535.33	123.52	465.588	889.292	2357.4	3313.81	120	370.687	865.395	2129.72	3370.2	121.67	483.992	1343.58	2420.91	3508.92	1939.35	922.185	18.9767	1533.07	125.155	4.05465	672.729	1199	2295.53	3448.06	117.664	325.294	2203.07	2887.18
5505	1	1	19	161	63.3859	61.2	745.3	1190.69	2674.12	4201.46	111.463	266.943	2390.87	3129.69	3960.27	104.918	689.237	1735.76	2623.27	3900.51	97.219	477.479	999.795	2540.43	3580.34	95.4068	290.537	868.918	2469.12	3651.14	96.4197	493.899	1437.21	2687.32	3858.74	2119.29	1077.46	16.2419	1647.14	101.085	3.4002	767.919	1136.63	2678.17	4077.51	113.175	324.988	2275.48	2869.47
5520	1	1	21	180	70.8662	68.6	821.732	1388.96	2739.09	3457.61	102.333	286.893	2300.62	3016.73	3535.71	106.327	541.094	1929.84	2724.56	3506.27	98.8551	490.904	1028.97	2724.08	3300.11	97.3773	339.248	1127.71	2601.15	3304.9	105.902	495.974	1555.22	2761.12	3420.92	2058.31	1021.75	17.1274	1642.93	102.159	3.43039	658.138	1103.73	2862.6	3367.2	108.352	273.568	2203.85	2950.46
5521	1	1	20	176	69.2914	83.8	601.025	1014.89	2450.82	3722.5	97.876	293.156	2072.8	3038.75	3780.25	103.062	534.194	1646.7	2571.04		102.804	486.601	978.34	2178.26	3160	102.558	309.203	1358.97	2078.65	3428.23	104.959	444.836	1414.34	2463.5						102.252	3.43301	552.568	1059	2411.43	3478.53	93.8101	304.771	2061.59	2918.84
5522	1	1	18	182	71.6536	81.5	705.955	1249.93	2489.67	3869.37	140.739	340.6	2075.01	2995.52	3460.42	130.156	583.09	1738.73	2346.3	3499.04	125.308	536.526	1111.71	2332.37	3126.37	124.615	438.278	1406.71	2234.94	3224.68	126.083	520.89	1516.42	2479.76	3435.98	1988.26	988.59	17.702	1610.67	129.38	4.16493	618.044	1203.66	2371.18	3370.39	131.426	386.904	2058.3	2758.73
121	0	2	21	169.672	66.8	66.2	929.538	1643.55	2923.22	3668.22	184.83	295.244	2727.6	3680.81	4428.49	200.744	506.626	2638.23	3279.42	4434.84	178.917	498.707	909.685	2409.62	3795.02	179.611	334.006	681.158	2402.45	3819.63	174.934	512.824	1720.04	2939.1	4029.24	2300.3	1156.5	15.1318	1797.78	183.807	5.47953	984.307	1753.2	2645.35	4225.53	178.059	262.604	2809.16	3735.61
124	0	2	23	152.4	60	43.4	931.004	1703.45	3282.78	4221.88	208.716	394.063	2857.73	3373.37	4610.95	216.752	541.826	2544.6	3218.03	4453.13	214.634	485.077	944.755	2718.01	3783.85	235.521	297.106	790.881	2700.14	4020.08	195.78	529.815	1768.28	3058.47	4217.98	2393.64	1206.02	14.5105	1864.54	214.281	6.14173	885.369	1462.34	3066.87	4055.78	212.963	372.183	2674.86	3264.65
126	0	2	27	157.48	62	52.5	856.014	1568.75	2666.59	4034.97	247.848	319.39	2785.04	3262.68	4448.99	258.573	508.533	2294.37	2834.33	4195.47	120.841	483.085	935.688	2496.29	3994.47	237.273	357.848	748.086	2516.32	4234.84	257.55	504.974	1666.39	2755.24	4181.75	2277.09	1156.01	15.1382	1764.58	224.417	6.35193	835.714	1442.07	2671.68	4030.11	248.99	302.099	2638.09	3145.5
129	0	2	26	163.322	64.3		906.714	1519.42	3080.85	3876.01	189.807	331.248	2842.36	3727.3	4265.59	180.805	557.44	2286.74	3072.92	4028.07	177.496	529.892	969.538	3019.16	3576.61	179.461	356.423	875.313	2874	3769.63	177.799	536.343	1698.67	3154.85	3903.18	2323.26	1160.21	15.0835	1830.15	181.074	5.41776	907.132	1638.8	3250.27	4081.85	198.909	357.398	2628.62	3187.05
130	0	2	29	160.782	63.3	52.7	946.598	1457.89			208.03	306.201	2943.65	3402.47	4595.73	220.389	539.491	2501.16	2917.88	4347.82	218.142	523.976	741.889	2190.99	3605.65	213.064	347.648	562.48	2672.37	4011.06	203.304	532.783	1641.41							212.586	6.10611	802.277	1043.85	2151.31	3332.63	194.117	406.066	2482.29	2900.71
131	0	2	24	156.718	61.7	66	965.577	1555.64	3238.26	4353.79	196.793	339.62	2878.7	3387.34	4437.8	193.255	668.879	2406.75	3290.21	4367.66	184.138	495.074	1024.19	2965.56	3959.1	181.602	304.945	768.574	2913.68	4325.75	186.664	554.819	1726.77	3159.01	4288.82	2432.35	1227.43	14.2575	1898.1	188.49	5.58442	826.873	1200	2924.09	3967.19	176.237	318.489	2793.79	3346.7
132	0	2	32	155.956	61.4		930.808	1539.86	2624.99	4452.46	191.068	348.925	2706.29	3119.82	4926.13	187.002	471.653	2539.9	3251.94	4404.98	185.383	505.916	816.776	2897.64	3544.41	208.526	370.608	694.823	2655.02	3710.62	183.707	525.582	1659.53	2909.88	4207.72	2325.68	1178.75	14.8462	1807.74	191.137	5.64318	939.864	1449.29	2634.71	4773.04	191.45	335.937	2572.64	3063.39
134	0	2	26	162.306	63.9	54.1	1093.97	1581.23	2940.47	3876.61	197.907	312.896	2889.02	3474.97	4069.72	226.293	489.823	2462.11	3051.54	4217.74	228.005	600.664	963.882	3002.28	4226.79	234.539	346.151	800.83	2946.12	4222.32		568.7	1739.41	3083.07	4122.63	2378.46	1191.92	14.6822	1883.05	221.686	6.29576	997.928	1534.24	2932.45	4296.21	198.333	353.069	2759.7	3312.84
137	0	2	25	161.925	63.75	55.8	984.935	1704.76	3700.12	4450.94	219.512	384.863	2754.49	3066.88	4743.81	220.975	605.829	2620.13	2918.38	4604.4	211.872	506.727	861.927	2320.04	4379.09	238.666	395.068	780.453	2401.72	4438.07	217.942	575.485	1744.35	2881.43	4523.26	2431.13	1235.2	14.1677	1901.87	221.793	6.29798	938.518	1495.6	2047.82	3796.69	223.141	392.619	2632.66	2971.17
142	0	2	30	157.48	62	61	789.671	1592.39	2751.54	4190.43	240.439	292.319	2727.19	3283.95	4146.47	236.533	590.492	2334.69	2902.24	4124.46	232.192	444.175	894.939	2539.66	3558.42	244.99	331.558	713.031	2642.79	3857.71	211.336	489.643	1652.45	2824.03	3975.5	2235.41	1128.47	15.5078	1736.07	233.098	6.52826	785.813	1527.47	2788.23	4127.69	273.368	273.368	2739.2	3378.75
144	0	2	21	162.56	64	57.75	1119.48	1694.69	3000.01	4271	243.106	333.761	2992.26	3622.11	4181.39	278.835	652.344	2537.64	3140.38	4434.12	258.444	684.486	1044.47	2797.48	3929.79	297.324	419.307	734.864	2583.42	3583.4	243.562	641.876	1800.78	3028.68	4079.94	2387.82	1184.46	14.7747	1944.04	264.254	7.13487	819.854	1151.27	2711.69	3942.88	224.672	270.098	2603.2	3335.43
145	0	2	25	157.48	62		1007.63	1864.05	2990.72	4222.4	219.066	370.036	2867.61	3238	4683.03	223.461	575.042	2452.61	2971.07	4478.63		578.863	1037.25	2638.88	4136.56	216.996	381.683	826.149	2733.8	4360.06	207.935	582.65	1809.54	2914.49	4376.14	2420.7	1219.44	14.3508	1914.95	216.865	6.19577	942.499	1729.55	2794.79	4103.61	215.316	344.77	2804.94	3066.64
146	0	2	24	156.21	61.5		916.445	1547.86	2562.57	3995.75	196.014	370.197	2602.2	3187.22	4131.06	205.881	571.173	2424.13	2919.82	3954.08	195.215	504.192	810.334	3050.1	3597.33	208.87	338.655	742.571	2893.81	3459.72	186.966	540.132	1625.42	2922.71	3827.59	2228.96	1114.83	15.6974	1770.29	198.589	5.80664	1016.71	1484.35	2629.61	3597.16	176.924	370.206	2484.03	3079.41
150	0	2	27	161.29	63.5	52.45	885.556	1499.1	2984.69	4288.67	188.125	379.281	2668.39	3333.41	4259.34	204.607	500.886	2425.25	2952.13	4312.34	203.671	557.798	935.15	2926.52	3994.38	247.659	384.256	783.842	2897.52	4068.95	191.537	541.555	1662.35	3018.85	4184.74	2351.87	1188.48	14.7247	1836.41	207.12	5.99031	886.156	1456.27	3071.03	4436.52	201.124	369.072	2568.99	3418.93
152	0	2	29	165.1	65		1010.54	1642.84	3105.44	4336.38	195.994	360.334	2853.55	3335.35	4329.79	205.953	460.684	2504.13	3091.48	4394.09	190.441	476.726	889.275	3199.49	3975.07	227.465	366.417	806.002	3034	4145.73	193.498	534.94	1739.16	3153.15	4236.21	2415.87	1218.37	14.3634	1877.55	202.67	5.89496	985.108	1648.73	3032.48	4428.31	197.756	380.294	2775.89	3230.57
153	0	2	30	160.02	63	59.5	1147.45	1624.77	2784.22	4192.28	215.025	478.494	3031.74	3775.11	4971.78	234.293	549.294	2708.13	3273.31	4415.76	229.866	533.156	862.781	3264.12	4268.12	233.722	383.02	726.082	3120.28	4880.85	230.449	618.283	1790.7	3243.41	4545.76	2549.54	1286.37	13.6041	2010.04	228.671	6.43875	1119.84	1675.71	2869.15	4282.42	230.303	400.14	2959.19	3605.12
162	0	2	31	157.48	62		1147.88	1704.06	2951.93	4021.08	205.824	257	3196.54	3542.89	4822.27	219.639	553.945	2772.49	3239.17	4284.12	205.925	446.91	787.287	3321.79	4103.01	203.93	349.966	650.862	3292.31	4198.06	225.73	551.141	1822.25	3269.62	4285.71	2482.18	1246.81	14.0358	1936.86	212.21	6.09819	1105.44	1554.92	2672.37	3568.76	201.081	260.922	2925.83	3274.19
163	0	2	26	156.464	61.6		1051.37	1800.46	2839.42	4011.9	222.629	306.296	2832.9	3527.13	4374.58	224.899	524.117	2579.05	3003.68	4227.39	221.273	575.047	1028.98	2824.63	3836.08	214.093	237.299	579.442	2299.37	2916.05	185.852	538.826	1764.17	2898.85	3873.2	2268.76	1129.48	15.4939	1807.47	213.749	6.13057	947.666	1559.29	2606.35	3873.11	205.098	301.408	2853.02	3587.37
164	0	2	22	154.94	61	71.5	930.75	1749.67	2869.32	4289.88	225.38	464.539	2813.08	3202.83	4583.03	237.727	590.445	2305.97	3125.72	4456.72	232.581	583.218	1002.05	3077.41	4299.58	241.424	355.737	661.234	2873.84	4163.55	212.168	584.938	1706.4	3029.82	4358.55	2419.93	1222.93	14.3099	1905.41	229.856	6.46279	935.73	1712.88	3180.17	4256.8	224.81	596.934	2475.98	3172.5
165	0	2	27	162.56	64	51.95	994.734	1711.57	3073.05	4042.46	210.812	210.812	2990.2	3451.42	4540.85	207.771	525.025	2558.44	3054.06	4491.47	219.814	500.507	903.555	3187.25	4050.51	210.868	366.369	791.199	2960.95	4240.47	196.91	519.489	1790.99	3145.35	4273.15	2432.24	1226.93	14.2632	1880.49	209.235	6.03529	878.323	1435.8	3092.17	4173.81	221.622	390.067	2810.78	3173.1
169	0	2	29	163.83	64.5	63	1063.39	1506.18	2886.17	3644.69	184.448	301.246	2864.07	3617.83	4677.65	191.342	457.221	2457.8	3054.67	4183.53	191.964	559.005	945.327	3012.87	3632.58	196.023	359.169	717.577	2895.39	3434.56	177.552	548.006	1698.19	3093.39	3914.6	2313.55	1155.04	15.151	1832.2	188.266	5.57941	885.35	1423.68	2658.02	4254.66	176.807	333.543	2753.67	3435.84
172	0	2	22	170.18	67	90.5	776.677	1531.1	2837.18	3795.54	209.731	341.825	2591.75	3251.13	3809.11	211.93	606.881	1858.56	2781.34	3889.57	202.712	515.083	949.402	2645.51	3610.14	211.948	363.291	893.712	2554.25	3520.37	189.505	520.751	1564.91	2813.88	3724.95	2156.12	1079.99	16.2039	1709.57	205.165	5.94854	818.988	1404.15	2740.69	3808.59	206.031	342.515	2377.99	3108.03
174	0	2	23	156.21	61.5	42.8	1031.66	1641.88	2911.53	4491.23	236.686	419.109	2905.28	3507.53	4303.54	231.592	592.147	2417.88	3094.13	4250.08	225.416	605.859	1008.69	3003.95	4019.18	244.653	365.119	729.133	2666.88	3914.95	190.255	602.778	1740.57	3036.8	4195.8	2393.99	1199.5	14.5894	1912.14	225.72	6.37862	760.732	994.532	1586.97	2797.24	198.41	432.8	2779.21	3376.69
175	0	2	21	166.116	65.4	48.1	969.754	1639.37	3069.68	3821.68	201.47	395.094	2852.56	3258.92	4101.92	214.954	581.032	2445.46	3014.87	3927.21	205.816	557.85	1006.97	3041.49	4102.22		374.082	749.341	2712.45	3970.66	204.882	575.562	1738.74	3019.48	3984.74	2329.63	1161.48	15.0669	1862.79	206.78	5.98307	988.323	1622.05	3110.87	3685.89	202.139	376.415	2790.57	3233.07
182	0	2	26	156.718	61.7		1038.72	1623.53	3399.43	4414.86	218.584	419.253	2937.56	3639.97	4654.92	214.635	765.337	2260.23	3279.01	4356.99	201.474	767.787	1216.32	3280.54	4267.32	200.41	438.454	815.52	3158.4	4279.63	226.602	685.911	1770.63	3351.47	4394.74	2550.69	1274.25	13.7336	2056.56	212.341	6.10096	1063.25	1443.6	3242.11	4065.05	198.15	369.351	2680.46	3318.31
119	1	2	22	179.832	70.8	69.9	819.537	1453.52	2839.73	3928.82	121.819	257.849	2547.79	3232.44	4169.04	129.432	405.175	2325.7	3140.76	4105.86	122.73	475.119	803.879	2816.64	3426.59	122.073	339.56	645.694	2895.2	3333.64	126.14	459.448	1555.32	2984.95	3792.79	2198.13	1109.52	15.7726	1686.51	124.439	4.03584	656.339	1118.19	2554.75	3711.25	111.287	283.601	2292.25	2694.62
122	1	2	23	176.53	69.5	68	860.452	1184.6	2601.92	3707.85	120.5	296.061	2127.31	2761.89	3340.64	120.325	475.414	1831.49	2414.83	3401.65	119.427	494.779	919.536	2288.84	3425.56	116.824	339.495	758.492	2266.81	3357.45	119.507	493.24	1364.29	2466.86	3446.63	1942.75	977.305	17.9064	1546.59	119.317	3.90009	634.604	978.375	2407.74	3163.04	116.288	263.702	1744.96	2488.26
125	1	2	25	187.96	74	88.4	656.354	1203.21	2346.31	3356.14	113.757	262.53	1866.7	2538.52	3222.41	103.259	503.168	1627.25	2161.66	3336.78	99.1767	490.293	844.745	2164.62	3274.05	102.352	312.969	768.947	1947.41	2937.23	99.2997	445.063	1262.17	2231.71	3225.32	1791.07	903.985	19.3587	1418.04	103.569	3.4699	640.414	1116.23	2406.87	3350.69	114.138	263.036	1945.52	2577.82
128	1	2	27	166.37	65.5	64.2	840.349	1351.36	2644.5	3743.26	165.602	245.957	2254.18	3405.46	3910		446.042	2129.76	2797.69	3699.38	177.047	392.318	817.775	2322.81	3375.99	186.147	324.108	736.116	2327.72	3324.31	184.092	449.755	1457.84	2699.64	3610.59	2054.45	1037.99	16.8595	1589.98	178.222	5.35288	773.117	1138.83	2407.69	3613.25	147.698	293.465	2142.38	3174.44
133	1	2	30	173.482	68.3	81.4	741.275	1186.49	2475.2	3612.56	131.243	301.427	2617.99	3227.66	4347.99	138.843	474.272	2055.18	2741.34	4012.33	126.575	412.727	805.838	2347.47	3666.15	118.273	295.214	927.59	2293.82	3041.9	155.604	444.983	1518.62	2617.1	3736.19	2079.22	1053.32	16.6141	1603.28	134.108	4.28678	831.409	1280.92	2550.28	3689.44	121.29	280.751	2534	3121.83
135	1	2	25	172.72	68	64.1	754.005	1305.44	2282.95	3949.42	162.47	298.236	2356.85	3675.44	3695.07		385.572	2068.74	2608.61	3620.28	163.451	411.063	788.489	2455.98	3180.29	187.66	286.368	594.798	2341.64	2766.61	147.415	427.049	1422.86	2672.92	3442.34	1991.29	1003.73	17.435	1537.69	165.249	5.05186	649.075	1054.36	2420.22	3506.27	155.045	304.68	1969	2826
136	1	2	26	180.34	71	76.15	807.227	1303.36	2591.27		103.482	283.567	2320.34	3016.15	4151.19	117.948	407.241	2154.52	2779.51	3488.49	107.389	436.355	723.994	2472.29	3107.89	101.475	272.925	660.737	2552.51		102.431	441.463	1432.59	2682.35						106.545	3.55274	720.505	1105.91	2284.98	3073.79	92.5941	262.28	1874.45	2624.17
138	1	2	31	176.022	69.3	64.35	769.074	1272.3	2596.12	4101.68	135.113	247.873	2363.26			127.276	368.59	2156.89	2623.41	3701.6	141.362	418.718	724.996	2366.3	3393.06		292.284	624.056	2486.38	3455.97	127.186	419.308	1428.3							132.734	4.25155	689.542	1061.6	2619.76	3784.02	123.362	277.075	2157.41	2387.15
139	1	2	26	170.942	67.3	63.8	794.828	1385.97	2759.45	3728.71	165.765	332.511	2176.07	3018.06	3613.49	173.862	484.426	1924.48	2649.89	3306.34	165.796	490.369	936.656	2672.72	3218.94	171.05	341.547	859.109	2730.11	3210.83	172.18	488.736	1456.45	2766.04	3415.67	2031.73	1014.24	17.2543	1610.37	169.73	5.15695	729.543	1153.71	2495.61	3385.62	161.146	318.44	2265.74	3151.38
140	1	2	28	170.18	67	66.01	721.456	1503.46	2433.87	3654.81	139.128	262.346	2409.71	3156.28	4269.32	145.094	410.23	1924.45	2413.06	3617.19	140.149	436.571	825.409	2295.87	3342.68	127.715	234.134	716.238	2238.54	3298.55	115.048	412.947	1475.85	2507.52	3636.51	2008.21	1019.85	17.1594	1535.38	133.427	4.26933	688.264	1125.56	2308.33	3554.8	133.002	272.795	1947.84	2198.02
141	1	2	25	187.96	74	84.3	593.293	1024.5	2453.15	4301.69	160.945	319.771	2174.79	2906.7	3965.26	167.411	467.18	1832.1	2378.87	3427.9	155.611	485.158	862.844	2391.23	2995	162.334	312.015	679.268	2117.68	3082.57	159.545	435.483	1314.7	2449.53	3554.48	1938.55	988.3	17.7072	1494.22	161.169	4.95514	621.474	1013.07	2857.3	2857.3	149.342	304.787	2046.04	2763.03
143	1	2	22	172.974	68.1		705.581	1299.11	2496.72	3324.38	101.719	267.639	2222.15	3041.24	3475.81	104.966	499.257	1848.31	2780.43	3659.45	103.831	508.769	880.851	2430.59	3190.85	110.31	296.672	707.947	2153.52	3157.94	99.4025	455.584	1391.68	2580.5	3361.69	1947.36	977.736	17.8985	1531.41	104.046	3.48322	747.185	1234.32	2614.21	3140.54	103.219	263.206	2154.81	2814.07
147	1	2	25	168.91	66.5		770.077	1186.41	2637.29	3592.59	118.097	260.115	2234.42	3020.26	3449.48	117.005	472.822	1971.71	2398.58	3474.34	111.215	471.882	765.417	2322.91	3484.23	112.138	310.484	679.794	2204.45	3370.21	111.214	457.076	1367.55	2516.7	3474.17	1953.87	987.2	17.7269	1528.99	113.934	3.75527	684.263	963.707	2421.79	3178.03	120.124	307.131	1873.47	2908.64
148	1	2	27	181.61	71.5		779.516	1295.05	2527.98	3657.66	106.636	246.824	2391.5	3275.55	3735.61	109.733	423.368	2136.24	2560.45	3517.47	105.625	411.58	653.178	2698	3202.47	108.922	293.986	599.319	2599.42	3129.23	107.184	431.055	1415.06	2732.28	3448.49	2006.72	1011.36	17.3035	1548.34	107.62	3.58249	782.68	1195.6	2507.66	3761.53	119.014	277.752	2233.34	2970.08
149	1	2	29	163.576	64.4		715.753	1319.16	2700.31	3668.47	119.011	273.185	2344.24	3311.02	3599.75	140.169	459.059	1989.7	2696.25	3313.83	132.631	451.247	845.318	2407.96	2947.49		345.724	684.605	2477.5	3185.8	109.436	448.994	1436.6	2718.61	3343.07	1986.82	994.127	17.6034	1556.03	125.312	4.05877	712.049	1280.36	2578.61	3535.79	110.816	267.283	2358.82	3267.85
151	1	2	27	184.15	72.5	85.5	803.732	1462.18	2434.62	3555.5	127.722	296.441	1651.26	2680.8	3479.07	130.69	493.039	2021.75	2653.33	3721.94	122.564	495.975	868.449	2239.01	3460.08	146.678	270.832	757.774	2173.76	3299.01	131.087	472.004	1352.28	2436.3	3503.12	1940.93	981.719	17.8259	1527.74	131.748	4.22617	778.08	1372.51	2503.96	3453.66	138.677	337.695	2135.59	2671.71
154	1	2	26	170.18	67		670.509	1081.32	2727.5	3740.19	127.726	245.848	2383.73	3278.45	3573.47	132.93	437.983	2173.83	2799.21	3565.68	118.776	414.682	678.532	2485.31	3169.53	125.53	311.213	671.724	2466.8	3351.72	131.569	416.047	1397.83	2751.45	3480.12	2011.36	1017.32	17.202	1536.17	127.306	4.11097	793.862	1275.92	2627.42	3352.91	138.423	288.826	2448.1	3278.43
155	1	2	25	176.53	69.5	78.5	833.385	1594.58	2668.74	3757.59	160.826	297.544	2352.78	3055.99	4036.63	159.644	400.06	2007.16	2704.78	3663.64	152.62	424.026	893.528	2507.35	3099.63	154.921	262.57	664.92	2336.03	3090.52	134.425	443.517	1502.59	2654.58	3529.6	2032.57	1022.18	17.1203	1580.77	152.487	4.74591	830.863	1385.55	2583.76	3787.11	144.692	282.102	2092.13	2736.49
156	1	2	29	180.34	71	93.5	777.462	1268.65	2582.01	3389.3	132.888	285.892	2399.32	3040.91	3571	159.178	406.71	2082.21	2721.74	3515.79	148.175	400.835	685.206	2588.39	3297.83	161.42	328.114	749.815	2377.64	2974.87	149.495	439.802	1437.04	2662.14	3349.76	1972.18	988.331	17.7066	1540.79	150.231	4.69075	695.203	1262.2	2533.52	3371.06	126.623	304.103	2112.92	2636.11
161	1	2	26	167.64	66		824.678	1512.35	2619.47	3783.25	140.531	271.561	2497.66	3324.1	4026.11	156.215	369.223	2176.23	2813.35	3904.31	148.577	387.056	833.779	2503.65	3574.78	160.966	297.888	707.977	2448.92	3751.93	146.1	430.081	1545.6	2741.9	3808.08	2131.41	1081.74	16.1777	1623.12	150.478	4.6968	779.122	1318.87	2429.49	3441.1	135.178	289.09	2419.8	3238.85
166	1	2	32	163.576	64.4	81.5	658.744	1191.07	2781.15	4281.47	150.785	248.827	2248.04	3102.8	4150.06	160.147	358.542	2119.84	2941.36	4281.3	153.44	363.163	623.558	2398.31	3124.4	166.662	318.672	571.211	2520.07	2989.25	140.747	389.589	1350.74	2748.74	3765.3	2063.59	1060.54	16.5011	1527.66	154.356	4.79135	725.85	1134.38	2570.05	3250.34	151.723	218.594	2277.58	3069.08
167	1	2	31	171.958	67.7	67.8	764.033	1349.03	2434.69	3789.82	105.833	244.491	2019.91	3224.39	3577.06	103.124	424.137	1852.08	2696.78	3764.31	106.371	488.628	890.943	2189.43	3442.04	108.618	279.038	779.435	1950.7	3359.69	122.274	440.066	1378.28	2499.2	3586.59	1976.03	1004.21	17.4266	1526.98	109.244	3.62724	772.385	1259.32	2393.83	3771.67	103.374	262.488	1931.8	3048.8
168	1	2	25	161.29	63.5	62.5	697.507	1231.76	2440.28	3236.7	131.325	281.672	2007.02	2802.95	3399.1	132.775	392.119	1851.22	2462.03	3307.6	125.896	390.874	804.978	2518.87	3106.33	130.227	295.137	660.75	2329.42	3327.55	134.304	411.462	1311.14	2510.71	3275.46	1877.19			1451.32	130.905	4.20442	568.768	1221.1	2493.71	3436.31	134.157	267.172	2026.16	2841.19
170	1	2	26	171.958	67.7	77.8	805.508	1375.38	2587.11	3696.71	119.883	259.491	2094.02	2875.63	3459.84	116.713	446.571	1959.47	2549.92	3368.92	115.462	458.669	850.37	2378.19	3237.92	124.054	328.655	703.392	2277.88	3433.57	121.685	459.779	1396.53	2533.75	3439.39	1957.36	985.567	17.7563	1538.02	119.559	3.90657	617.153	1050.28	2609.24	3336.9	114.789	252.563	1982.15	2694.8
171	1	2	22	179.832	70.8		690.9	1407.64	2399.44	3583.59	114.021	311.085	2104.32	2810.01	3502.62	114.352	423.268	1934.59	2623.96	3548.93	113.837	455.672	851.508	2253.48	3331.4	122.693	332.548	655.896	2229.53	3093.47	113.692	442.695	1390.79	2463.29	3412	1927.19	971.798	18.0079	1508.25	115.719	3.80355	646.223	1143.08	2396.83	2931.74	101.465	302.18	1950.93	2759.65
173	1	2	22	170.18	67	66.2	831.861	1344.84	2581.27	3750.29	99.3779	311.304	2208.76	3152.64	3535.01	105.613	441.396	2058.52	2737.82	3419.01	97.5168	475.554	796.024	2207.09	2771.22	99.9142	348.263	778.309	2458.53	3298.69	112.439	481.676	1437.29	2627.47	3354.85	1975.32	986.067	17.7473	1571.73	102.972	3.4532	857.937	1304.4	2729.94		102.541	296.921	2032.81	2878.83
176	1	2	21	184.15	72.5	72.5	661.243	1265.76	2364.85	3586.79	132.407	270.874	2083.73	2796.96	3492.08	138.452	392.426	1829.23	2604.45	3425.53	136.452	409.539	794.409	2597.6	3140.29	132.093	294.354	608.301	2385.07	2746.83	130.833	405.687	1316.28	2549.79	3278.3	1887.52	953.61	18.3513	1453.53	134.047	4.28524	662.403	1281.21	2570.73	3796.19	128.369	258.152	2049.35	2778.31
177	1	2	27	177.8	70	73.95	772.076	1344.47	2846.7	3739.6	124.167	262.526	2333.44	3256.5	3715.47	139.543	419.633	2136.88	2827.99	3800.83	128.472	446.702	791.422	2707.34	3458.63	122.619	308.666	711.264	2361.54	3134.44	130.657	441.921	1463.5	2800.01	3569.79	2068.81	1043.36	16.7728	1594.54	129.092	4.15744	722.254	1095.42	2767.7	3486.71	110.799	256.39	2194.76	2656.05
180	1	2	23	174.498	68.7	59.25	607.475	1416.06	2548.54	3556.04	150.797	321.412	2165.81	2942.77	3832.67	151.116	433.044	1962.79	2553.19	3725.29	151.81	355.435	979.149	2473.78	3449.59	160.995	321.69		2352.9	3364.46	128.045	407.811		2574.24	3585.61					148.553	4.64951	589.331	1366.9	2461.07	3505.72	167.392	361.235	2109.96	2743.86
192	1	2	24	175.768	69.2		688.771	1425.65	2617.09	3746.87	123.894	291.518	2263.9	2906.47	3436.35	124.783	458.892	1910.93	2548.36	3449.84	117.408	460.804	1049.26	2164.44	3268.93	122.106	293.723	832.451	2167.1	3321.02	102.521	438.741	1496.44	2480.69	3444.6	1965.12	986.756	17.7349	1539.02	118.142	3.86869	689.346	1312.87	2432.54	3572.15	122.896	255.378	2338.39	3236.16
101	0	3	21	163	64.1731	64	865.308	1480.71	2906.17	4368.28	276.018	375.98	2832.76	3960.41	4602	217.471	761.556	2030.59	2998.01	4414.1	216.226	595.133	972.624	2513.5	4082.26	209.14	545.139	832.826	2643	4295.27	200.088	628.623	1629.9	3004.22	4352.38	2403.78	1214.43	14.41	1913.17	223.788	6.33903	927.899	1452.48	2713.06	4352.89	186.73	346.294	2662.4	3799.74
103	0	3	25	165	64.9605	56	923.15	1502.44	3094.12	4055.11	295.815	481.685	2655.95	3657.27	4342.08	262.861	704.212	1704.74	2928.38	4011.62	234.978	612.384	852.78	2551.21	4037.38	199.66	372.343	715.983	2515.85	4123.21	180.4	618.755	1486.38	2949.37	4113.88	2292.1	1157.66	15.1166	1827.71	234.743	6.56129	873.58	1298.67	2656.2	3977.37	213.412	282.699	2668.02	3683.34
112	0	3	22	171	67.3227	89	984.982	1480.54	2673.71	4351.55	190.63	301.203	2993.72	3564.18	4497.77	190.934	703.501	1884.86	2809.62	4300.46	177.698	622.035	1023	2184.49	3676.41	172.37	638.729	638.729	2211.16	3153.4	175.091	650.09	1604.17	2688.63	3995.92	2234.7	1116.12	15.6793	1829.54	181.344	5.4239	1008.64	1469.61	2744.51	4341.87	183.824	254.895	2870.26	3344
15	0	3	23	160	62.992	53	883.926	1575.3	2977.11	4455.29	227.411	352.063	2798.5	3451.37		173.561	715.555	1987.64	2992.46		145.091	620.542	1043.36	2459.7	3614.52	116.519	435.968	828.124	2854.53	3827.13	121.327	601.611	1646.59	2947.03						156.782	4.85	746.93	1288.55	2876.7	3945.21	178.986	308.715	2193.21	2851.86
19	0	3	45	160	62.992	80		1526.36	2848.77	4030.64	241.629	336.481	2586.19	3388.12	4215.4	240.842	585.134	1845.47	2817.36	4201.38	240	824.275	1329.14	2942.55	3833.1	227.358					201.635									230.293	6.47164	636.41	1561.66	2775.35	4168.76	235.043	417.546	2684.48	3268.4
23	0	3	22	159	62.5983	60	862.748	1600.17	2596.34	4165.7	243.767	454.307	2632.76		4219.3	236.4	765.214	1924.94	2683.73	4223.92	236.055	675.913	1159.98	2653.43	3904.65	215.743	432.29	829.219	2523.89	3820.27	199.14	638.094	1629.41		4066.77					226.221	6.38885	816.414	1354.32	1855.15	2718.48	269.748	502.562	2141.67	2607.78
26	0	3	25	168	66.1416	110	1040.91	1546.22	3009.69	3954.46	240.459	411.403	2809.7	3541.54	4407.92	255.32	724.273	1907.75	3213.81	4599.88	230.076	629.295	1115.44	2730.19	3679.69	230.532	409.493	782.347	2927.37	3745.05	204.921	643.074	1632.29	3084.52	4077.4	2359.32	1178.67	14.8472	1906.15	232.262	6.51141	969.126	1542.09	3026.8	4006.57	252.457	298.026	2741.58	3487.24
27	0	3	23	160	62.992	54	993.915	1483.44	3045.67	4412.77	238.045	298.499	2676.42	3541.82	3989.6	235.229	785.573	1981.62	3132.96	4080.97	229.361	646.441	954.968	3156.23	4110.77	201.094	439.329	934.048	2959.55	3419.7	187.971	632.752	1606.1	3167.25	4002.76	2352.22	1173.97	14.9067	1894.58	218.34	6.22648	953.879	1403.27	3089.65	4107.54	216.362	270.306	2271.99	3291.87
28	0	3	25	165	64.9605	100	821.556	1642.71	2599.34	3885.88	230.552	321.577	2993.67	3663.26	4227.86	225.3	811.538	2009.34	3299.74	4196.09	225.135	565.945	1010.03	3066.31	3864.8	212.591					206.75									220.065	6.26227	894.421	1457.72	2472.66	3911.15	215.786	335.357	3048.52	3664.7
39	0	3	35	170	66.929	70	773.716	1481.16	2585.94	3811.35	237.644	349.102	2796.55	3427.43	4046.22	186.043	720.203	1967.77	2915.37	3685.63	205.502	661.054	1039.36	2698.11	3600.86	213.374	402.229	671.032	2918.43	3723.76	209.064	581.261	1591.18	2909.05	3773.56	2213.76	1102.74	15.8696	1785.04	210.325	6.0584	725.109	1135.16	2556.64	3430.43	168.403	371.482	2311.35	2625.17
41	0	3	21	164	64.5668	58	894.602	1553.72	2815.51	4114.14	247.627	386.885	2746.11	3552.16	4414.94	247.9	699.532	2111.38	3085.66	4397.94	236.625	588.402	938.9	2721.71	3944.13	211.066	363.647	750.912	2702.4	4102.84	186.008	586.613	1620.2	2975.49	4194.8	2344.28	1183.05	14.7922	1855.87	225.845	6.38117	861.965	1442.69	2737.56	4058.04	235.315	394.892	2721.69	3417.59
46	0	3	35	171	67.3227	70	885.772	1505.39	2853.06	4193.27	188.501	318.459	2538.78	3296.14	4200.67	187.433	747.608	1818.52	3000.85	4404.54	173.572	545.825	970.734	2820.42	4363.54	167.908	356.654	914	3085.85	4692.89	156.801	570.863	1549.48	3011.26	4370.98	2375.65	1211.25	14.4479	1847.19	174.843	5.27541	878.124	1319.19	2721.81	3493.67	165.349	316.474	2526.69	3115.83
50	0	3	40	169	66.5353	87	783.913	1560.53	2751.67	4111.74	225.718	416.085	2612.65	3285.12	4063.22	227.572	595.738	1896.29	2752.17	3813.11	190.292	539.727	943.855	2612.69	3777.82	197.097	380.677	677.792	2570.58	3758.2	180.091	543.228	1538.22	2794.45	3904.82	2195.18	1106.28	15.8187	1737.7	204.154	5.92687	845.848	1598.03	2763.18	4007.92	189.126	351.025	2618.45	3285.6
51	0	3	25	177	69.6849	58	882.722	1544.12	2791.31	3803.09	202.406	359.78	2649.41	3539.85	4003.42	231.918	702.07	1992.87	2970.11	4194.64	217.251	652.679	1092.99	2688.95	3423.26	220.086	441.394	810.633	2348.6	3661.37	207	607.729	1618	2867.77	3817.16	2227.66	1107.64	15.7994	1811.31	215.732	6.17212	923.517	1484.44	2683.78	4225.82	203.14	341.293	2627.82	3586.9
54	0	3	22	172	67.7164	90	921.794	1421.4	2913.15	3975.25	216.99	429.137	2579.75	3098.65	4461.85	207.728	740.347	1855.71	3005.54	4159.21	209.272	666.639	946.117	2364.97	3514.27	202.155	518.103	737.96	2374.86	3773.29	182.598	655.204	1508.19	2751.43	3976.77	2222.9	1113.67	15.7137	1813.34	203.749	5.91816	954.188	1365.96	2819.16	4089.23	199.772	383.417	2598.67	3055.57
57	0	3	37	170	66.929	61	600.744	1501.81	2903.83	4340.2	182.775					171.564	600.822	1989.54	2984.63	4439.02	190.44	353.493	896.469	2983.52	4207.53	180.269					174.102									179.83	5.38951	790.572	1220.34	2751.33	3595.8	145.265	241.159	2627.98	3568.8
58	0	3	23	158	62.2046	54	915.617	1613.63	2777.71	4082.98	271.123	443.929	2600.54	3410.82	4289.04	253.914	688.46	1964.78	3025.07	4507.35	251.764	545.046	948.735	2514.96	3691.63	249.657	379.305	684.733	1826.22	2946.7	235.274	594.471	1562.48	2710.96	3903.54	2192.86	1099.08	15.9224	1770.65	252.347	6.90768	942.243	1606	2867.28	4046.41	247.058	480.733	2830.57	3758.76
6	0	3	22	166	65.3542	53	816.971	1444.1	3017.04	4263.07	251.915	441.143	2625.93	3056.03	3956.07	248.409	748.437	1715.87	2668.44	4018.31	222.427	666.81	1012.83	2840.71	3411	199.161	425.671	790.814	2650.93	3466.74	177.338	619.806	1517.91	2846.63	3823.04	2201.85	1099.24	15.9201	1788.79	219.85	6.25781	764.459	1244.79	2873	3450.73	207.608	413.272	2007.82	2573.38
67	0	3	38	166	65.3542	69	847.08	1427.14	2758.78	4034.58	188.895	368.849	2752.56	3324.14	4434.12	193.073	638.889	1870.18	3033.96	4418.02	186.174	613.585	1003.04	2706.19	3754.17	182.901	386.015	743.975	2671.01	3818.91	186.071	570.883	1559.38	2898.82	4091.96	2280.26	1152.07	15.1901	1802.66	187.422	5.5606	742.979	1170.42	2717.19	3790.7	149.302	329.379	2326.92	2953.26
70	0	3	30	175	68.8975	66	761.227	1385.52	2819.77	4185.23	213.803	365.753	2571.23	3425.97	3963.65	234.03	661.066	1883.78	2994.07	4170.96	219.279	583.893	923.456	2540.28	3733.25	220.614	414.836	778.931	2870.61	3987.19	192.688	557.355	1508.58	2930.14	4008.05	2251.03	1137.86	15.3797	1772.68	216.083	6.17945	907.788	1368.2	2767.3	4058.82	191.866	274.578	2531.55	3399.29
71	0	3	25	155	61.0235	50	974.267	1475.31	3091.93	4301.4	238.279	352.423	2870.04	3806.97	4842.1	269.925	726.649	2146.16	3083.48	4573.24	240.854	670.614	1002.66	2840.19	3959.63	238.492	440.6	767.21	2741.01	3601.71	225	632.911	1652.28	3112.72	4255.62	2413.38	1212.92	14.428	1929.22	242.51	6.71572	936.448	1260.31	2838.12	4155.48	225.964	323.178	2466.55	3405.8
72	0	3	23	166	65.3542	48	975.913	1427.35	2889.54	4178.58	295.289	430.844	2729.07	3499.3	4431.38	236.436	730.809	1956.79	3108.79	4236.02	205.721	583.82	884.416	2954.92	3893.66	185.199	416.252	723.757	2714.03	3487.78	180.638	627.527	1544.28	3033.32	4045.49	2312.65	1160.6	15.0784	1857	220.657	6.27451	942.192	1397.18	3018.3	4123.65	206.212	413.705	2663.7	3324.12
74	0	3	23	153	60.2361	48	977.763	1586.88	2595.96	4202.86	235.38	358.996	2641.18	3597.63	4352.79	236.613	680.299	1922.77	2787.51	4215.76	233.937	665.95	1080.84	2825.71	3878.74	229.083					209.838									228.97	6.44483	917.041	1611.68	2640.94	3972.74	257.925	282.865	2361.04	2987.09
76	0	3	23	168	66.1416	70	846.863	1544.46	2680.73	4433.32	205.078	387.954	2874.51	3474.68	4725.63	192.016	762.226	1901.95	2918.99	4574.7	195.375	635.684	1081.87	2602.69	4303.58	187.339	387.696	821.242	2649.24	4502.61	183.261	604.085	1644.81	2865.27	4507.97	2405.53	1224.3	14.2939	1892.73	192.614	5.67579	508.446	1077.04	2640.71	3935.69	203.718	360.702	1640.65	2121.73
77	0	3	21	164	64.5668	64	1051.61	1421.98	3097.82	4355.38	223.212	459.382	2957.16	3278.98	4224.04	227.418	841.008	2021.31	3158.25	4234.15	222.803	680.598	1090.53	2948.14	3791.58	214.606	490.577	843.416	2765.58	3884.16	192.592	704.636	1666.88	3049.76	4097.86	2379.78	1181.88	14.8069	1957.37	216.126	6.18036	915.389	1460.51	3098.01	4032.16	188.731	445.152	2836.91	3209.62
8	0	3	22	159	62.5983	83	934.072	1439.98	2795.06	4022.95	206.464	358.686	2520.6	3152.78	4058.84	194.983	673.365	1684.67	2684.03	3753.61	174.633	579.18	963.132	2763.42	3917.1	170.399	403.346	820.883	2724.49	3592.67	181.082	589.73	1485.85	2823.96	3869.03	2192.14	1101.2	15.8918	1759.03	185.512	5.51785	921.815	1372.06	2769.2	4174.59	184.304	320.294	2572.23	3406.51
82	0	3	22	169	66.5353	95	979.623	1427.96	2882.9	4019.5	232.33	324.804	2706.01	3554.52	4246.08	217.649	724.416	1955.97	3050.9	4411.68	213.585	598.245	973.475	2572.27	3927.54	219.932	331.272	625.613	2642.36	3846.98	186.237	591.672	1537.8	2940.59	4090.36	2290.11	1155.73	15.142	1818.84	213.947	6.13472	843.411	1224.38	2783.06	3891.8	156.311	298.353	2546.38	3713.04
86	0	3	22	158	62.2046	49	984.909	1519.79	3174.27	4148.11	258.911	340.015	2803.46	3278.4	4346.89	259.871	733.562	2088.34	3103.91	4429.46	247.597	622.832	991.311	2956.79	3969.92	243.191	459.977	845.513	2627.78	3129.45	221.217	628.259	1649.68	3028.23	4004.76	2327.73	1160.76	15.0764	1882.9	246.158	6.78736	834.77	1179.61	3132.04	4116.4	240.509	289.039	2741.37	3288.68
87	0	3	27	167	65.7479	56	571.297	1311.93	3200.69	4375.49	191.367	348.672	2952.83	3687.36	4507.08	195.972	627.781	1984.57	2932.43	4132.48	181.773	547.506	937.513	3116.15	4059.23	192.449	348.322	665.431	2739.22	4073.95	163.599	488.716	1570.45	3135.17	4229.65	2356	1201.99	14.5592	1786.12	185.032	5.50707	694.227	1341.63	3026.13	4171.2	174.143	344.198	2366.86	3359.74
10	1	3	23	171	67.3227	75	778.292	1280.71	2659.35	3750.42	113.9	287.067	2226.15	3132.18	3720.16	115.138	665.279	1597.07	2808.49	3782.78	117.232	580.717	938.972	2710.28	3404.57	110.976	430.787	831.28	2605.32	3308.56	98.1985	548.428	1374.84	2783.12	3593.3	2074.92	1041.47	16.8032	1657.1	111.089	3.67782	794.695	1275.53	2630.01	3556.86	124.049	299.708	2175.53	3088.9
102	1	3	22	173	68.1101	80	790.513	1384.85	2569.45	3947.59	151.637	299.867	2450.06	3238.94	3691.5	158.736	711.595	1828.4	2899.39		147.076	589.07	945.201	2513.31	3493.55	143.838	389.045	693.033	2787.2	3527.43	139.205	556.018	1460.31	2801.66						148.098	4.63831	777.297	1282.88	2334.2	3688.42	152.044	313.516	2428.73	3034.95
105	1	3	27	177	69.6849	62	972.52	1355.31	2608.77	3891.12	123.924	293.132	2094.92	3181.98	3520.63	121.259	746.589	1778.79	2732.23	3915.86	118.521	562.54	862.97	2647.03	3565.7	118.909	328.469	589.706	2305.68		105.131	580.65	1336.34	2695.14						117.549	3.85278	881.066	1193.77	2756.65	3784.86	105.68	282.509	2096.35	2948.72
107	1	3	22	180	70.866	79	936.571	1350.32	2718.58	3614.44	118.66	253.454	2386.77	3162.85	3801.86	109.519	705.945	1835.04	2769.28	3726.41	106.006	576.174	948.135	2600.81	3397.06	103.773	300.56	641.329	2351.88	3361.55	96.7466	554.541	1432.32	2720.68	3580.27	2071.95	1036.11	16.89	1667.79	106.941	3.5637	638.693	1028.16	2416.7	2637.2	123.609	320.992	1794.23	2628.93
109	1	3	33	177	69.6849	67	740.982	1360.27	2839.4	3733.08	118.842	290.368	2409.55	3025.15	3966.43	116.469	665.433	1702.82	2864.82	3885.15	110.876	620.345	870.136	2549.43	3166.44	105.473	495.96	2435.76	3046.92	4396.06	117.767	562.618	1755.71	2865.14	3829.43	2253.23	1118.13	15.6511	1814.41	113.885	3.75396	724.446	1349.29	2774.58	3655.91	123.258	325.942	2369.23	3045.23
11	1	3	38	176	69.2912	86	765.446	1202.65	2647.2	3514.52	151.446	358.861	2516.12	3382.31	3979.54	148.459	593.783	1638.17	2456.27	3459.6	146.866	563.707	853.857	2574.7	3463.48	133.938	364.609	619.678	2556.43	3381.04	116.461	529.281	1366.09	2723.38	3559.64	2044.6	1027.66	17.0289	1627.12	139.434	4.42219	762.618	1215.59	2689.81	3470.55	114.984	306.735	2192.87	3162.33
110	1	3	23	179	70.4723	80	750.395	1340.03	2377.64	3556.58	150.874	300.56	2293.07	3068.27	3641.63	163.754	638.948	1639.77	2424.65	3688.56	150.368	566.314	1057.22	2556.69	3540.06		439.775	744.47	2499.18	3560.66	129.286	539.199	1414.91	2585.29	3597.5	2034.22	1021.26	17.1357	1632.1	148.57	4.64995	896.366	1181.26	2327.63	3339.85	146.135	339.747	2249.65	2854.95
111	1	3	25	178	70.0786	88	818.553	1319.42	2397.81	2944.21	148.374	282.48	2042.13	2900.45	3311.62	134.109	591.585	1714.86	2394.95	2992.4	124.539	548.964	976.133	2417.29	2988.92	121.019	344.174	675.296	2517.39	2965.63	125.23	517.151	1345.57	2525.58	3040.56	1857.21	915.848	19.108	1520.4	130.654	4.19792	766.684	1224.02	2366.31	3021.97	129.807	293.107	2054.97	2724.34
116	1	3	24	187	73.6219	60	726.617	1167.83	2266.25	3505.32	133.635	257.808	2779.35			125.651	602.558	1497.79	2504.91	3550.45	121.739	567.902	899.431			123.619	372.488	719.955		3634.51	110.502	505.475	1412.87							123.029	3.99867	692.924	1059.32	2450.1	3582.03	118.293	270.085	2314.63	2928.12
16	1	3	23	180	70.866	78	744.513	1222.3	2503.87	3840.32	126.448	316.21	2170.43	2991.28	3378.07	121.316	623.458	1663.28	2601.64	3369.66	108.34	658.423	903.803	2632.79	3622.99	184.966	420.644	699.206	2663.13	3958.77	105.725	552.65	1331.8	2678.54	3633.96	2049.24	1032.82	16.9439	1636.03	129.359	4.16438	724.475	1050.09	2725.68	3991.22	139.163	294.498	1865.51	2709.34
17	1	3	28	181	71.2597	73	828.556	1267.44	2584.6	3501.23	139.61	332.425	2303.28	2574.14	3475.09	120.957	728.796	1631.67	2658.73	3687.71	121.495	581.098	890.035	2806.09	3523.82	126.054	373.676	770.379	2809.58	3540.9	117.569	568.91	1372.56	2686.63	3545.75	2043.46	1022.38	17.1169	1651.48	125.137	4.05418	865.111	1253.21	2791.27	3625.07	142.409	324.476	2384.52	2710.54
18	1	3	27	184	72.4408	106	674.656	1386.25	2797.51	3911.78	83.6293	287.474	2187.08	2836.02	3668	93.0871	533.122	1643.73	2773.2	3778.14	87.6574	499.489	1034.83	2475.45	3401.14	92.5648	321.204	771.764	2313.04	3490.23	103.248	463.189	1404.73	2639.04	3649.86	2039.2	1033.85	16.9271	1582.23	92.0373	3.14175	552.541	1205.53	2704.15	3684.34	108.134	342.991	2067.67	2751.66
24	1	3	30	170	66.929	80	856.027	1301.53	2902.23	3739.93	99.2926	283.042	2278.55	3098.3	4043.51	95.4191	611.269	1711.19	2783.18	3777.76	93.8861	524.001	955.92	2789.25	3472.3	98.8913	344.511	723.023	2763.89	3633.38	101.042	523.77	1394.04	2867.37	3733.38	2129.64	1075.63	16.2696	1672.06	97.7062	3.30452	843.212	1267.3	2866.02	3560.22	113.514	342.805	2036.31	3067.83
3	1	3	22	186	73.2282	83	826.354	1514.23	2974.24	4060.46	121.034	333.329	2428.13	3155.1	3878.39	119.85	645.872	1547.09	2573.77	3978.39	110.262	528.296	966.689	2511.12	3427.07	117.644	413.132	850.656	2301.08	3418.88	107.631	549.397	1461.36	2703.06	3752.64	2116.61	1064.7	16.4366	1689.31	115.284	3.79182	732.161	1270.51	2601.73	3791.59	115.367	323.48	2093.25	2812.6
30	1	3	42	185	72.8345	84	685.297	1213.85	2305.36	2752.47	144.326	281.035	2093.33	2827.33	3456	131.059	558.258	1702.13	2523.48	3391.26	120.937					109.545														126.467	4.08903	747.715	2067.64	2707.83	4823.22	174.551	275.106	2073.16	2763.66
31	1	3	34	173	68.1101	69	770.594	1213.77	2357.27	2832.23	137.017	298.218	2429.89	2996.55	3585.62	131.625	633.107	1678.67	2600.54	2979.29	139.923	612.315	848.059	2356	2813.02	120.759	341.928	623.101	2483.4	3097.53	110.257	531.232	1358.7	2558.75	3061.54	1877.56	924.568	18.9278	1542.03	127.916	4.12686	754.067	1187.73	2654.32	3069.3	130.076	271.675	2299.99	2914.44
32	1	3	36	192	75.5904	102	751.222	1138.66	2886.28	3557.64	134.459	279.448	2034.49	2613.23	3158.31	130.699	527.028	1384.21	2236.1	3298.44	122.597	471.76	878.698	2436.49	2871.95	114.872	339.977	709.019	2405.25	2791.78	124.304	473.887	1229.02	2515.47	3135.63	1838.5	921.135	18.9983	1464.01	125.386	4.06072	862.36	1153.02	2848.73	3521.57	114.315	264.391	1978.34	2507.32
33	1	3	30	184	72.4408	84	698.891	1186.96	2621.14	3686.31	116.54	311.373	2030.01	2909.01	3583.71	112.179	573.753	1502.52	2670.49	3402.32	107.574	526.01	911.555	2731.47	3490.44	109.046					113.073									111.682	3.69402	814.466	1221.57	2647.89	3770.65	117.155	316.151	2111.28	2965.42
34	1	3	36	195	76.7715	90	731.968	1249.12	2569.88	3058.45	104.642	274.413	1994.98	2720.24	3381.67	97.8872	570.657	1641.82	2727.55	3889.41	93.2259	490.391	866.206	2476.01	3413.78	110.354	479.227	863.312	2485.1	3414.12	110.181	509.331	1323.09	2595.76	3431.49	1964.92	987.566	17.7203	1565.25	103.258	3.46121	581.95	1058.09	2317.97	2671.94	140.186	321.29	1662.67	2466.78
36	1	3	28	185	72.8345	72	758.555	1387.71	2440.33	3287.98	155.638	272.952	2177.09	2972.49	3384.99	138.299	467.511	1664.02	2463.91	3761.71	121.045	358.456	943.19	2387.77	3245.76	116.273	332.148	810.332	2495.07	3413.29	121.655	437.925	1396.47	2551.92	3418.75	1951.26	983.765	17.7888	1519.82	130.582	4.19606	617.057	1138.95	2476.27	3308.76	122.966	288.668	2038.87	2604.08
42	1	3	24	186	73.2282	67	619.107	1213.85	2737.14	4114.77	119.778	306.104	2335.52	3125.3	3769.49	116.146	576.161	1624.78	2749.24	4201.48	110.506	490.686	914.311	2450.98	3588.3	105.316	387.521	785.212	2355.42	3371.82	132.915	475.916	1374.73	2683.62	3809.17	2085.86	1063.87	16.4494	1608.14	116.932	3.83622	592.115	1097.8	2677.16	3615.48	117.76	331.474	2234.52	2893.98
44	1	3	27	182	71.6534	95	700.323	1245.18	2340.48	3352.45	126.495	288.407	2259.04	2824.88	3562.44	122.392	557.96	1677.41	2648.04	3769.6	125.026	475.699	914.821	2453.26	3371.44	116.907	367.506	737.703	2519.81	3320.61	116.007	477.979	1366.83	2557.29	3475.31	1969.35	992.669	17.6292	1552.3	121.365	3.95462	864.481	1350.32	2370.73	3404	143.5	308.105	2281.86	2798.34
5	1	3	27	190	74.803	100	818.359	1196.34	2680.73	3168.14	114.558	307.817	2147.31	2954.98	3561.47	116.302	588.604	1577.04	2597.38	3154.83	116.593	572.641	875.761	2464.74	3081.07	125.087	360.923	747.659	2563.74	3714.2	109.495	529.669	1308.82	2652.31	3335.94	1956.69	977.84	17.8966	1573.74	116.407	3.82209	785.357	1094.73	2513.37	2995.29	114.206	524.161	2000	2782.04
59	1	3	23	176	69.2912	77	699.471	1349.1	2616.77	3566.8	137.284	284.692	2604.27	3144.58	3775.15	157.78	621.823	1743.82	2638.58	3725.93	153.18	517.885	971.377	2469.66	3138.6	136.926	410.914	704.793	2534.21	3322.35	63.5002	506.957	1474.67	2680.76	3505.77	2042.04	1020.84	17.1428	1628.08	129.734	4.17411	592.216	1012.65	2545.81	3324.78	130.599	275.356	2398.37	3017.02
65	1	3	34	180	70.866	80	688.163	1142.72	2562.63	3923.61	89.5043	255.033	2196.47	3200.26	3893.77	89.1944	507.276	1624.09	2509.98	3919.6	85.7187	482.881	752.002	2561.36	3525.97	77.4816	331.802	590.253	2135.62	3186.39	96.5876	453.031	1261.11	2593.97	3689.87	1999.49	1024.65	17.079	1529.2	87.6973	3.01519	682.974	1083.9	2569.64	3437.07	106.8	282.31	2038.72	2843.46
66	1	3	26	182	71.6534	87	691.133	1207.6	2502.54	3453.46	138.029	257.969	2416.38	3070.17	3588.39	119.009	628.874	1584.14	2267.47	3617.26	160.208	457.049	843.171	2462.95	3203.94	103.958	301.812	590.069	2149.32	3074.67	92.7198	467.367	1328.27	2490.49	3387.54	1918.42	967.082	18.0957	1512.79	122.785	3.99221	669.44	982.598	2324.19	3327.1	101.608	274.47	1953.66	2322.1
9	1	3	32	181	71.2597	90	772.535	1306.44	2543.13	3437.33	110.819	517.331	2251.46	3005.99	3507.18	121.751	678.335	1699.05	2687.39	3679.69	119.235	555.605	945.412	2399.35	3090.93	114.356	340.788	743.856	2380.14	3266.99	104.524	572.919	1389.24	2603.2	3396.43	1990.45	988.849	17.6974	1628.73	114.137	3.76079	817.832	1276.82	2576.01	3415.87	109.948	306.08	1922.96	2748.47
[truncated: 82 more columns]
